# Supplementary material for: Dual RNA-Seq Reveals Temperature-Mediated Gene Reprogramming and Molecular Crosstalk between Grapevine and Lasiodiplodia theobromae
Source: J Fungi (Basel). 2023 Dec 14;9(12):1197. doi: 10.3390/jof9121197 (PMC10745131; doi:10.3390/jof9121197)
Supplement: Supplementary file 1 [file jof-09-01197-s001.zip]

Archive with 5 entries (5 files):
- Supplementary Figure.pdf
- Table S1.pdf
- Table S2.pdf
- Table S3.pdf
- Table S4.pdf
